# Supplementary material for: Genetic influences on alcohol flushing in East Asian populations
Source: BMC Genomics. 2023 Oct 24;24:638. doi: 10.1186/s12864-023-09721-7 (PMC10594868; doi:10.1186/s12864-023-09721-7)
Supplement: Supplementary file 1 — Supplementary Material 1 [file 12864_2023_9721_MOESM1_ESM.xlsx]

## Sheet: List
List of the Supplementary Tables
Supplementary Table 8. SNPs that reached genome wide significance (P < 5 x 10-8) for alcohol flushing in CKB (Main definition with model 1).
Supplementary Table 9. SNPs that reached genome wide significance (P < 5 x 10-8) for alcohol flushing in CKB (Main definition with Model 2).
Supplementary Table 10. SNPs that reached genome wide significance (P < 5 x 10-8) for alcohol flushing in CKB (Relaxed definition with Model 1).
Supplementary Table 11. SNPs that reached genome wide significance (P < 5 x 10-8) for alcohol flushing in CKB (Relaxed definition with Model 2).
Supplementary Table 12. SNPs that reached genome wide significance (P < 5 x 10-8) for alcohol flushing in CKB (Strict definition with Model 1).
Supplementary Table 13. SNPs that reached genome wide significance (P < 5 x 10-8) for alcohol flushing in CKB (Strict definition with Model 2).
Supplementary Table 14. SNPs that reached genome wide significance (P < 5 x 10-8) for alcohol flushing in CKB (Strict definition with Model 3).
Supplementary Table 15. SNPs that reached genome wide significance (P < 5 x 10-8) for alcohol flushing in CKB (Countinuous definition with model 1).
Supplementary Table 16. SNPs that reached genome wide significance (P < 5 x 10-8) for alcohol flushing in CKB (Countinuous definition with model 2).
Supplementary Table 17. SNPs that reached genome wide significance (P < 5 x 10-8) for meta GWAS analysis results for alcohol flushing (Main definition with model 1).
Supplementary Table 18. SNPs that reached genome wide significance (P < 5 x 10-8) for meta GWAS analysis results for alcohol flushing (Main definition with model 2).
Supplementary Table 19. SNPs that reached genome wide significance (P < 5 x 10-8) for meta GWAS analysis results for alcohol flushing (Main definition with model 3).

## Sheet: Supplementary Table 8
Supplementary Table 8. SNPs that reached genome wide significance (P < 5 x 10-8) for alcohol flushing in CKB (Main definition with model 1).
Model	SNP	CHR	BP	Allele1	Allele2	Beta	S.E.	P-value
Model 1	rs671	12	112241766	A	G	2.8612	0.0656	< 1E-319 (8.61E-416)
	rs373582220	12	112847812	A	G	-0.4101	0.0418	9.055e-23

## Sheet: Supplementary Table 9
Supplementary Table 9. SNPs that reached genome wide significance (P < 5 x 10-8) for alcohol flushing in CKB (Main definition with model 2).
Model	SNP	CHR	BP	Allele1	Allele2	Beta	S.E.	P-value
Model 2	rs1229984	4	100239319	C	T	-0.2349	0.0316	1.078e-13
	rs1508403	3	62158555	T	C	0.8388	0.1519	3.379e-08

## Sheet:  Supplementary Table 10
Supplementary Table 10. SNPs that reached genome wide significance (P < 5 x 10-8) for alcohol flushing in CKB (Relaxed definition with model 1).
Model	SNP	CHR	BP	Allele1	Allele2	Beta	S.E.	P-value
Model 1	rs671	12	112241766	G	A	1.25955	0.0503052	2.35e-138

## Sheet: Supplementary Table 11
Supplementary Table 11. SNPs that reached genome wide significance (P < 5 x 10-8) for alcohol flushing in CKB (relaxed definition with model 2).
Model	SNP	CHR	BP	Allele1	Allele2	Beta	S.E.	P-value
Model 2	rs1229984	4	100239319	T	C	0.170133	0.0258565	4.708e-11
	rs532522882	2	10486609	A	G	0.979109	0.172147	1.288e-08

## Sheet: Supplementary Table 12
Supplementary Table 12. SNPs that reached genome wide significance (P < 5 x 10-8) for alcohol flushing in CKB (strict definition with model 1).
Model	SNP	CHR	BP	Allele1	Allele2	Beta	S.E.	P-value
Model 1	rs671	12	112241766	A	G	3.64031	0.105054	4.21e-263

## Sheet: Supplementary Table 13
Supplementary Table 13. SNPs that reached genome wide significance (P < 5 x 10-8) for alcohol flushing in CKB (strict definition with model 2).
Model	SNP	CHR	BP	Allele1	Allele2	Beta	S.E.	P-value
Model 2	rs1229984	4	100239319	T	C	0.288148	0.0517418	2.562e-08

## Sheet: Supplementary Table 14
Supplementary Table 14. SNPs that reached genome wide significance (P < 5 x 10-8) for alcohol flushing in CKB (Strict definition with model 3).
Model	SNP	CHR	BP	Allele1	Allele2	Effect	S.E.	P-value
Model 3	rs150099059	1	211001286	C	G	3.7398	0.6514	9.4e-09
	rs1011755	11	80185799	A	C	3.1209	0.5518	1.554e-08
	rs142761523	3	1259893	C	T	3.9086	0.7018	2.56e-08

## Sheet: Supplementary Table 15
Supplementary Table 15. SNPs that reached genome wide significance (P < 5 x 10-8) for alcohol flushing in CKB (Countinuous definition with model 1).
Model	SNP	CHR	BP	Allele1	Allele2	Effect	S.E.	P-value
Model 1	rs671	12	112241766	A	G	0.925151	0.0221847	<1E-319
	rs2903308	16	13656885	A	G	-0.08516	0.0148581	9.95e-09

## Sheet: Supplementary Table 16
Supplementary Table 16. SNPs that reached genome wide significance (P < 5 x 10-8) for alcohol flushing in CKB (Countinuous definition with model 2).
Model	SNP	CHR	BP	Allele1	Allele2	Effect	S.E.	P-value
Model 2	rs1229984	4	100239319	T	C	0.0901381	0.0108127	7.662e-17

[truncated: 3 more sheets: Supplementary Table 17, Supplementary Table 18, Supplementary Table 19]
